# Supplementary material for: Loss of Mitochondrial Tusc2/Fus1 Triggers a Brain Pro-Inflammatory Microenvironment and Early Spatial Memory Impairment
Source: Int J Mol Sci. 2024 Jul 5;25(13):7406. doi: 10.3390/ijms25137406 (PMC11242373; doi:10.3390/ijms25137406)
Supplement: Supplementary file 1 [file ijms-25-07406-s001.zip]

Archive with 1 entries (1 files):
- ijms-3018134-supplementary.pptx
